# Supplementary material for: Deep learning with satellite images enables high-resolution income estimation: A case study of Buenos Aires
Source: PLoS One. 2026 Jan 16;21(1):e0338110. doi: 10.1371/journal.pone.0338110 (PMC12810835; doi:10.1371/journal.pone.0338110)
Supplement: S1 Replication Scripts — Python and Stata scripts used to reproduce the results and visualizations presented in the manuscript. (ZIP) [file pone.0338110.s001.zip]

Archive with 55 entries (45 files):
- Deep-learning-with-satellite-images-income-estimation-in-Buenos-Aires-main/
- Deep-learning-with-satellite-images-income-estimation-in-Buenos-Aires-main/.gitignore
- Deep-learning-with-satellite-images-income-estimation-in-Buenos-Aires-main/LICENSE
- Deep-learning-with-satellite-images-income-estimation-in-Buenos-Aires-main/README.md
- Deep-learning-with-satellite-images-income-estimation-in-Buenos-Aires-main/data/
- Deep-learning-with-satellite-images-income-estimation-in-Buenos-Aires-main/data/data_in/
- Deep-learning-with-satellite-images-income-estimation-in-Buenos-Aires-main/data/data_in/WSF2015_v2_-60_-36.tif
- Deep-learning-with-satellite-images-income-estimation-in-Buenos-Aires-main/data/data_out/
- Deep-learning-with-satellite-images-income-estimation-in-Buenos-Aires-main/data/data_out/ster/
- Deep-learning-with-satellite-images-income-estimation-in-Buenos-Aires-main/data/data_out/ster/MCO_ingreso_.txt
- Deep-learning-with-satellite-images-income-estimation-in-Buenos-Aires-main/data/data_out/ster/MCO_ingreso_1.txt
- Deep-learning-with-satellite-images-income-estimation-in-Buenos-Aires-main/data/data_out/ster/MCO_ingreso_15.txt
- Deep-learning-with-satellite-images-income-estimation-in-Buenos-Aires-main/data/data_out/ster/MCO_ingreso_2.txt
- Deep-learning-with-satellite-images-income-estimation-in-Buenos-Aires-main/data/data_out/ster/MCO_ingreso_3.txt
- Deep-learning-with-satellite-images-income-estimation-in-Buenos-Aires-main/scripts/
- Deep-learning-with-satellite-images-income-estimation-in-Buenos-Aires-main/scripts/1 - Small Area Estimation/
- Deep-learning-with-satellite-images-income-estimation-in-Buenos-Aires-main/scripts/1 - Small Area Estimation/00_main.do
- Deep-learning-with-satellite-images-income-estimation-in-Buenos-Aires-main/scripts/1 - Small Area Estimation/01_prepara_eph.do
- Deep-learning-with-satellite-images-income-estimation-in-Buenos-Aires-main/scripts/1 - Small Area Estimation/01a_variables_censo.doi
- Deep-learning-with-satellite-images-income-estimation-in-Buenos-Aires-main/scripts/1 - Small Area Estimation/01b_estima_modelo.doi
- Deep-learning-with-satellite-images-income-estimation-in-Buenos-Aires-main/scripts/1 - Small Area Estimation/02_censo_variables.do
- Deep-learning-with-satellite-images-income-estimation-in-Buenos-Aires-main/scripts/1 - Small Area Estimation/02a_prepara_censo.doi
- Deep-learning-with-satellite-images-income-estimation-in-Buenos-Aires-main/scripts/1 - Small Area Estimation/03_collapse_link.do
- Deep-learning-with-satellite-images-income-estimation-in-Buenos-Aires-main/scripts/1 - Small Area Estimation/fgt.do
- Deep-learning-with-satellite-images-income-estimation-in-Buenos-Aires-main/scripts/1 - Small Area Estimation/plantilla.do
- Deep-learning-with-satellite-images-income-estimation-in-Buenos-Aires-main/scripts/2 - Model Training/
- Deep-learning-with-satellite-images-income-estimation-in-Buenos-Aires-main/scripts/2 - Model Training/PyQGIS scripts/
- Deep-learning-with-satellite-images-income-estimation-in-Buenos-Aires-main/scripts/2 - Model Training/PyQGIS scripts/qgis_0_preprocessing_PNEO.py
- Deep-learning-with-satellite-images-income-estimation-in-Buenos-Aires-main/scripts/2 - Model Training/PyQGIS scripts/qgis_1_pansharpening_qgis.py
- Deep-learning-with-satellite-images-income-estimation-in-Buenos-Aires-main/scripts/2 - Model Training/PyQGIS scripts/qgis_1b_pansharpening_qgis_PNEO.py
- Deep-learning-with-satellite-images-income-estimation-in-Buenos-Aires-main/scripts/2 - Model Training/PyQGIS scripts/qgis_2_tiff_compression.py
- Deep-learning-with-satellite-images-income-estimation-in-Buenos-Aires-main/scripts/2 - Model Training/PyQGIS scripts/qgis_3_generate_grids.py
- Deep-learning-with-satellite-images-income-estimation-in-Buenos-Aires-main/scripts/2 - Model Training/PyQGIS scripts/qgis_4_generate_grid_borders.ipynb
- Deep-learning-with-satellite-images-income-estimation-in-Buenos-Aires-main/scripts/2 - Model Training/PyQGIS scripts/rejoin_tiles.py
- Deep-learning-with-satellite-images-income-estimation-in-Buenos-Aires-main/scripts/2 - Model Training/build_dataset.py
- Deep-learning-with-satellite-images-income-estimation-in-Buenos-Aires-main/scripts/2 - Model Training/compila_imagenes.py
- Deep-learning-with-satellite-images-income-estimation-in-Buenos-Aires-main/scripts/2 - Model Training/compute_losses.py
- Deep-learning-with-satellite-images-income-estimation-in-Buenos-Aires-main/scripts/2 - Model Training/custom_models.py
- Deep-learning-with-satellite-images-income-estimation-in-Buenos-Aires-main/scripts/2 - Model Training/globals.env
- Deep-learning-with-satellite-images-income-estimation-in-Buenos-Aires-main/scripts/2 - Model Training/globals_win.env
- Deep-learning-with-satellite-images-income-estimation-in-Buenos-Aires-main/scripts/2 - Model Training/grid_predictions.py
- Deep-learning-with-satellite-images-income-estimation-in-Buenos-Aires-main/scripts/2 - Model Training/hyperparameter_selection.py
- Deep-learning-with-satellite-images-income-estimation-in-Buenos-Aires-main/scripts/2 - Model Training/main.py
- Deep-learning-with-satellite-images-income-estimation-in-Buenos-Aires-main/scripts/2 - Model Training/prediction_tools.py
- Deep-learning-with-satellite-images-income-estimation-in-Buenos-Aires-main/scripts/2 - Model Training/true_metrics.py
- Deep-learning-with-satellite-images-income-estimation-in-Buenos-Aires-main/scripts/2 - Model Training/utils.py
- Deep-learning-with-satellite-images-income-estimation-in-Buenos-Aires-main/scripts/3 - Tables and Figures/
- Deep-learning-with-satellite-images-income-estimation-in-Buenos-Aires-main/scripts/3 - Tables and Figures/00_main.do
- Deep-learning-with-satellite-images-income-estimation-in-Buenos-Aires-main/scripts/3 - Tables and Figures/01_preprocesa_grilla.py
- Deep-learning-with-satellite-images-income-estimation-in-Buenos-Aires-main/scripts/3 - Tables and Figures/02_query_data.py
- Deep-learning-with-satellite-images-income-estimation-in-Buenos-Aires-main/scripts/3 - Tables and Figures/03_prepara_bases.do
- Deep-learning-with-satellite-images-income-estimation-in-Buenos-Aires-main/scripts/3 - Tables and Figures/04_calcula_tablas.do
- Deep-learning-with-satellite-images-income-estimation-in-Buenos-Aires-main/scripts/3 - Tables and Figures/globals.env
- Deep-learning-with-satellite-images-income-estimation-in-Buenos-Aires-main/scripts/3 - Tables and Figures/parse.do
- Deep-learning-with-satellite-images-income-estimation-in-Buenos-Aires-main/scripts/README.md
