# Supplementary material for: Deep learning with satellite images enables high-resolution income estimation: A case study of Buenos Aires
Source: PLoS One. 2026 Jan 16;21(1):e0338110. doi: 10.1371/journal.pone.0338110 (PMC12810835; doi:10.1371/journal.pone.0338110)
Supplement: S1 Replication Scripts — Python and Stata scripts used to reproduce the results and visualizations presented in the manuscript. (ZIP) [file pone.0338110.s001.zip › Deep-learning-with-satellite-images-income-estimation-in-Buenos-Aires-main/scripts/1 - Small Area Estimation/01a_variables_censo.doi]

keep if jefe ==1 & aglomerado <= 36

*creo variables para regresion (por aglomerado)
loc varreg ="aglomerado"
gen reg2	 =0	if aglomerado>=2 & aglomerado<=36
gen reg3	 =0	if aglomerado>=2 & aglomerado<=36  
gen reg4	 =0	if aglomerado>=2 & aglomerado<=36
gen reg5	 =0	if aglomerado>=2 & aglomerado<=36
gen reg6	 =0	if aglomerado>=2 & aglomerado<=36
gen reg7	 =0	if aglomerado>=2 & aglomerado<=36
gen reg8	 =0	if aglomerado>=2 & aglomerado<=36
gen reg9	 =0	if aglomerado>=2 & aglomerado<=36
gen reg10	 =0	if aglomerado>=2 & aglomerado<=36
gen reg12	 =0	if aglomerado>=2 & aglomerado<=36
gen reg13	 =0	if aglomerado>=2 & aglomerado<=36
gen reg14	 =0	if aglomerado>=2 & aglomerado<=36
gen reg15	 =0	if aglomerado>=2 & aglomerado<=36
gen reg17	 =0	if aglomerado>=2 & aglomerado<=36
gen reg18	 =0	if aglomerado>=2 & aglomerado<=36
gen reg19	 =0	if aglomerado>=2 & aglomerado<=36
gen reg20	 =0	if aglomerado>=2 & aglomerado<=36
gen reg22	 =0	if aglomerado>=2 & aglomerado<=36
gen reg23	 =0	if aglomerado>=2 & aglomerado<=36
gen reg25	 =0	if aglomerado>=2 & aglomerado<=36
gen reg26	 =0	if aglomerado>=2 & aglomerado<=36
gen reg27	 =0	if aglomerado>=2 & aglomerado<=36
gen reg29	 =0	if aglomerado>=2 & aglomerado<=36
gen reg30	 =0	if aglomerado>=2 & aglomerado<=36
gen reg31	 =0	if aglomerado>=2 & aglomerado<=36
gen reg32	 =0	if aglomerado>=2 & aglomerado<=36
gen reg33	 =0	if aglomerado>=2 & aglomerado<=36
gen reg34	 =0	if aglomerado>=2 & aglomerado<=36
gen reg36	 =0	if aglomerado>=2 & aglomerado<=36

replace reg2   =1 if aglomerado==2        
replace reg3   =1 if aglomerado==3        
replace reg4   =1 if aglomerado==4        
replace reg5   =1 if aglomerado==5        
replace reg6   =1 if aglomerado==6        
replace reg7   =1 if aglomerado==7        
replace reg8   =1 if aglomerado==8        
replace reg9   =1 if aglomerado==9        
replace reg10  =1 if aglomerado==10       
replace reg12  =1 if aglomerado==12       
replace reg13  =1 if aglomerado==13       
replace reg14  =1 if aglomerado==14       
replace reg15  =1 if aglomerado==15       
replace reg17  =1 if aglomerado==17       
replace reg18  =1 if aglomerado==18       
replace reg19  =1 if aglomerado==19       
replace reg20  =1 if aglomerado==20       
replace reg22  =1 if aglomerado==22       
replace reg23  =1 if aglomerado==23       
replace reg25  =1 if aglomerado==25       
replace reg26  =1 if aglomerado==26       
replace reg27  =1 if aglomerado==27       
replace reg29  =1 if aglomerado==29       
replace reg30  =1 if aglomerado==30       
replace reg31  =1 if aglomerado==31       
replace reg32  =1 if aglomerado==32       
replace reg33  =1 if aglomerado==33       
replace reg34  =1 if aglomerado==34       
replace reg36  =1 if aglomerado==36   


gen edad2=edad*edad
* variables de vivienda
sort id com
* Miembros por habitacion 
gen miemhabi=miembros/habita 
label var miemhabi "Miembros por habitacion"

foreach var of varlist precaria matpreca agua banio cloacas propieta miemhabi {
	by id: egen hv_`var'=max(`var')
}


* franjas de edad
gen edad3 = (edad*edad*edad)/1000
gen edad4 = (edad*edad*edad*edad)/10000

gen edad11=.
replace edad11= 0 if edad!=.
replace edad11= 1 if edad<12

gen edad1217=.
replace edad1217= 0 if edad!=.
replace edad1217= 1 if edad>=12 & edad<18

gen edad1824=.
replace edad1824= 0 if edad!=.
replace edad1824= 1 if edad>=18 & edad<25

gen edad2540=.
replace edad2540= 0 if edad!=.
replace edad2540= 1 if edad>=25 & edad<41

gen edad4164=.
replace edad4164= 0 if edad!=.
replace edad4164= 1 if edad>=41 & edad<65


gen edad65=.
replace edad65= 0 if edad!=.
replace edad65= 1 if edad>=65 & edad<.

gen miembros2= miembros*miembros

**********datos de los miembros del hogar
* datos del jefe
capture drop aux*
foreach var of varlist edad edad2 pric seci secc supi supc hombre{
	gen aux =`var' if jefe ==1
	egen jj_`var'=max(aux), by(id)
	drop aux
}


/*
foreach var of varlist edad edad2 pric seci secc supi supc hombre{
	forvalues n = 1(1)9 {
		gen aux =0
		replace aux = `var' if relacion == `n'
		egen int cc_`var'_`n'=max(aux), by(id)
		drop aux
	}
}
*/

foreach var of varlist edad{
	gen aux =0
	replace aux = `var'
	egen int cc_mean_`var'=mean(aux), by(id)
	drop aux
	}

/*
	foreach var of varlist asiste {
	gen aux =. 
	replace aux = `var' if edad < 18
	egen int cc_mean_`var'=mean(aux), by(id)
	drop aux
	}
*/

/*
Relación de parentesco
    01 = Jefe/a
    02 = Cónyuge / Pareja
    03 = Hijo / Hijastro/a
    04 = Yerno / Nuera
    05 = Nieto/a
    06 = Madre / Padre
    07 = Suegro/a
    08 = Hermano/a
    09 = Otros Familiares
    10 = No Familiares
*/


*elimino ingreso per cápita nulo
capture drop if ipcf_ppp11 ==0

**************************

gen aedu2 = aedu*aedu 

if "${winsor}" == "SI" {
*winsor 
sum ipcf_ppp11 [w=pondera], d 

replace ipcf_ppp11 = r(p99) if ipcf_ppp11> r(p99)
replace ipcf_ppp11 = r(p1) if ipcf_ppp11< r(p1)
} 

*genero logaritmo natural
gen ln_ipcf_ppp11 = . 
replace ln_ipcf_ppp11 = ln(ipcf_ppp11)
