# Supplementary material for: Deep learning with satellite images enables high-resolution income estimation: A case study of Buenos Aires
Source: PLoS One. 2026 Jan 16;21(1):e0338110. doi: 10.1371/journal.pone.0338110 (PMC12810835; doi:10.1371/journal.pone.0338110)
Supplement: S1 Replication Scripts — Python and Stata scripts used to reproduce the results and visualizations presented in the manuscript. (ZIP) [file pone.0338110.s001.zip › Deep-learning-with-satellite-images-income-estimation-in-Buenos-Aires-main/scripts/1 - Small Area Estimation/01b_estima_modelo.doi]

eststo: noi reg ln_ipcf_ppp11 hombre edad edad2 edad1217 edad1824 edad2540 edad4164 edad65 pric seci secc supi supc hv_* miembros miembros2 jj_*  cc_* jefe reg2 reg3 reg4 reg5 reg6 reg7 reg8 reg9 reg10 reg13 reg14 reg15 reg17 reg18 reg19 reg20 reg22 reg23 reg25 reg26 reg27 reg29 reg30 reg31 reg32 reg33 reg34 reg36
*esttab, b(3) not noobs mtitle("Ingreso Esperado")
esttab using "${path_tables}\\regresion_`i'", replace b(3) se(3) noobs not mtitle("Ingreso Esperado")	 ///
 booktabs long alignment(D{.}{.}{-1}) 																		///
title("Tabla `i'") addnotes("Elaboración propia en base a EPH")
noi estimates save "${path_dataout}\ster\MCO_ingreso_`i'", replace
capture erase  "${path_dataout}\ster\MCO_ingreso_`i'.txt"
outreg2 using  "${path_dataout}\ster\MCO_ingreso_`i'.txt", append ctitle("`EPH_`i''")
