# Supplementary material for: Deep learning with satellite images enables high-resolution income estimation: A case study of Buenos Aires
Source: PLoS One. 2026 Jan 16;21(1):e0338110. doi: 10.1371/journal.pone.0338110 (PMC12810835; doi:10.1371/journal.pone.0338110)
Supplement: S1 Replication Scripts — Python and Stata scripts used to reproduce the results and visualizations presented in the manuscript. (ZIP) [file pone.0338110.s001.zip › Deep-learning-with-satellite-images-income-estimation-in-Buenos-Aires-main/scripts/1 - Small Area Estimation/02_censo_variables.do]

noi include "${path_scripts}\02a_prepara_censo.doi"
keep if jefe==1
save "${prepara_censo}", replace
 
estimates use "${path_dataout}\ster\MCO_ingreso_`i'"
predict pp`i'
gen ln_pp`i' = .
replace ln_pp`i' = pp`i'
replace pp`i' = exp(pp`i')

save "${path_dataout}\predict_censo.dta", replace
