# Supplementary material for: Deep learning with satellite images enables high-resolution income estimation: A case study of Buenos Aires
Source: PLoS One. 2026 Jan 16;21(1):e0338110. doi: 10.1371/journal.pone.0338110 (PMC12810835; doi:10.1371/journal.pone.0338110)
Supplement: S1 Replication Scripts — Python and Stata scripts used to reproduce the results and visualizations presented in the manuscript. (ZIP) [file pone.0338110.s001.zip › Deep-learning-with-satellite-images-income-estimation-in-Buenos-Aires-main/scripts/1 - Small Area Estimation/plantilla.do]

*##############################################################################*
* PLANTILLA *
*##############################################################################*

global path_user "$path_compu/$proyecto"

capture mkdir		"$path_user/data"
capture mkdir		"$path_user/data/data_in"
capture mkdir		"$path_user/data/data_out"
capture mkdir		"$path_user/docs"
capture mkdir		"$path_user/scripts"
capture mkdir		"$path_user/scripts/$subproyecto"
capture mkdir		"$path_user/outputs"
capture mkdir		"$path_user/outputs/figures"
capture mkdir		"$path_user/outputs/figures/$subproyecto"
capture mkdir		"$path_user/outputs/maps"
capture mkdir		"$path_user/outputs/maps/$subproyecto"
capture mkdir		"$path_user/outputs/tables"
capture mkdir		"$path_user/outputs/tables/$subproyecto"

global path_datain	"$path_user/data/data_in"
global path_dataout	"$path_user/data/data_out"
global path_scripts	"$path_user/scripts/$subproyecto"
global path_figures	"$path_user/outputs/figures/$subproyecto"
global path_maps	"$path_user/outputs/maps/$subproyecto"
global path_tables	"$path_user/outputs/tables/$subproyecto"
