# Supplementary material for: Deep learning with satellite images enables high-resolution income estimation: A case study of Buenos Aires
Source: PLoS One. 2026 Jan 16;21(1):e0338110. doi: 10.1371/journal.pone.0338110 (PMC12810835; doi:10.1371/journal.pone.0338110)
Supplement: S1 Replication Scripts — Python and Stata scripts used to reproduce the results and visualizations presented in the manuscript. (ZIP) [file pone.0338110.s001.zip › Deep-learning-with-satellite-images-income-estimation-in-Buenos-Aires-main/scripts/2 - Model Training/PyQGIS scripts/qgis_1b_pansharpening_qgis_PNEO.py]

import processing

import os
from os.path import dirname

# Parameters for the algorithm
# Example name: IMG_PNEO3_202211011409151_MS-FS_ORT_PWOI_000047717_1_22_F_5_R5C2.tif
path = r"E:\2022 imagenes"
output_folder = r"D:\Maestría\Tesis\Repo\data\data_in\Pansharpened"
files = os.listdir(path)
imgs = [
    "IMG_PNEO4_202212051412329_MS-FS",
]
ms_files = [f for f in files if f.endswith(".TIF") and any(img in f for img in imgs)]
multispectral = [os.path.join(path, f) for f in ms_files]
panchromatic = [f.replace("_MS-FS_", "_PAN_").replace("_P_", "") for f in multispectral]

assert len(panchromatic) == len(multispectral)

i = 0
n_imgs = len(panchromatic)
for p, ms in zip(panchromatic, multispectral):
    satellite_pic_number = ms.split("_")[2]
    ms_filename = os.path.split(ms)[-1]
    region = ms_filename.split("_")[-1]  # example: R5C2.tif
    r = region[1]
    c = region[3]
    output_name = f"pansharpened_{satellite_pic_number}_R{r}C{c}.tif"
    assert os.path.isfile(ms), "MS file doesnt exist"
    assert os.path.isfile(p), f"{p} file doesnt exist"
    assert os.path.isdir(output_folder), "out folder doesnt exist"
    out = os.path.join(output_folder, output_name)

    processing.run(
        "gdal:pansharp",
        {
            "SPECTRAL": ms,
            "PANCHROMATIC": p,
            "OUTPUT": out,
        },
    )
    assert os.path.isfile(out), f"WTF {p}"

    os.remove(ms)
    os.remove(p)
    print(f"{out} created. {n_imgs-i} images remains. MS and Pan files removed.")

    i += 1
