# Supplementary material for: Deep learning with satellite images enables high-resolution income estimation: A case study of Buenos Aires
Source: PLoS One. 2026 Jan 16;21(1):e0338110. doi: 10.1371/journal.pone.0338110 (PMC12810835; doi:10.1371/journal.pone.0338110)
Supplement: S1 Replication Scripts — Python and Stata scripts used to reproduce the results and visualizations presented in the manuscript. (ZIP) [file pone.0338110.s001.zip › Deep-learning-with-satellite-images-income-estimation-in-Buenos-Aires-main/scripts/2 - Model Training/PyQGIS scripts/qgis_3_generate_grids.py]

import processing
from qgis.core import QgsCoordinateReferenceSystem

import os
from os.path import dirname

# Parameters for the algorithm
spacing128px = 0.00059
params = {
    "size128_tiles1": spacing128px,
    "size128_tiles2": spacing128px / 2,
    "size256_tiles1": spacing128px * 2,
    "size512_tiles1": spacing128px * 4,
}

for name, spacing in params.items():
    processing.run(
        "native:creategrid",
        {
            "TYPE": 2,
            "EXTENT": "-58.903973939,-58.127860744,-34.971389075,-34.204721477 [EPSG:4326]",
            "HSPACING": spacing,
            "VSPACING": spacing,
            "HOVERLAY": 0,
            "VOVERLAY": 0,
            "CRS": QgsCoordinateReferenceSystem("EPSG:4326"),
            "OUTPUT": f"D:/Maestría/Tesis/Repo/data/data_in/Grillas/grid_{name}.parquet",
        },
    )
