# Supplementary material for: Deep learning with satellite images enables high-resolution income estimation: A case study of Buenos Aires
Source: PLoS One. 2026 Jan 16;21(1):e0338110. doi: 10.1371/journal.pone.0338110 (PMC12810835; doi:10.1371/journal.pone.0338110)
Supplement: S1 Replication Scripts — Python and Stata scripts used to reproduce the results and visualizations presented in the manuscript. (ZIP) [file pone.0338110.s001.zip › Deep-learning-with-satellite-images-income-estimation-in-Buenos-Aires-main/scripts/2 - Model Training/PyQGIS scripts/qgis_4_generate_grid_borders.ipynb]

# %% [markdown]
# Generate grid borders

This notebook aims to solve a small bug that prevents the grid from working properly from the data as is. 
As can be seen in the picture, those cells laying between two tiles from the original satellite image will not be assigned to any of both datasets, as the condition cell.within(dataset_extent) is not True.

![image.png](attachment:image.png)

To avoid fixing the code, I'll generate a few small datasets that merges the two tiles and stores data from that small band.

# %% [code]
import os
import sys
sys.path.append('..')  # Add the parent directory to the sys.path
import utils
import xarray as xr 
from shapely.geometry import box

img_paths = r"D:\Maestría\Tesis\Repo\data\data_in\Compressed\2013"

files = os.listdir(img_paths)
files = [f for f in files if f.endswith(".tif")]
files
datasets = {
        f.replace(".tif", ""): (xr.open_dataset(os.path.join(img_paths, f)))
        for f in files
}
extents = {name: utils.get_dataset_extent(ds) for name, ds in datasets.items()}

# %% [code]
import pickle
file = r"C:\Users\ofici\comb_6741390101_R1C1_6741390101_R1C2.pkl"
with open(file, "rb") as f:
    result_ds = pickle.load(f)
result_ds

# %% [code]

import pickle
ds = xr.open_dataset(os.path.join(img_paths, files[0]))
pkl = pickle.dumps(ds, protocol=-1)
with open(f"test.pkl", "wb") as f:
    f.write(pkl)

print("Pickled data saved to: ", "test.pkl")


# %% [code]
def remove_overlapping_pixels(main, to_crop):

    main_extent = utils.get_dataset_extent(main)
    will_be_cropeed_extent = utils.get_dataset_extent(to_crop)
    cropped_extent = will_be_cropeed_extent.difference(main_extent)

    # Crop dataset
    min_lon, min_lat, max_lon, max_lat = cropped_extent.bounds
    cropped = to_crop.sel(x=slice(min_lon, max_lon), y=slice(max_lat,min_lat))

    return cropped

def add_datasets_combinations(datasets):
    from shapely.geometry import box

    extents = {name: utils.get_dataset_extent(ds) for name, ds in datasets.items()}
    to_remove = []
    combinations = {}

    for ds_name, ds in datasets.items():
        # Construyo lista de datasets que intersectan con ds_name
        capture_ds_name = ds_name.split("_")[1]
        ds_extent = extents[ds_name]
        buffered_extent = ds_extent.buffer(0.005).envelope
        xmin, ymin, xmax, ymax = buffered_extent.bounds

        intersecting = []
        for name, ds_extent in extents.items():
            capture_name = name.split("_")[1]
            if (
                ds_extent.intersects(buffered_extent)
                & (name != ds_name)
                & (capture_ds_name == capture_name)
            ):
                intersecting += [name]

        # Recorto datasets de intersection (buffer de 1080px):
        cropped_datasets = {}
        for intersection in intersecting:
            intersecting_ds = datasets[intersection]
            cropped_datasets[intersection] = intersecting_ds.sel(
                x=slice(xmin, xmax), y=slice(ymax, ymin)
            )

        # Armo xarray con la intersección de a pares
        for cropped_name, cropped_ds in cropped_datasets.items():

            names = [ds_name, cropped_name]
            names = [name.replace("pansharpened_", "") for name in names]
            names.sort()
            combined_name = "comb_" + "_".join(names)

            if combined_name not in combinations:
                polygon = box(
                    cropped_ds.x.min(),
                    cropped_ds.y.min(),
                    cropped_ds.x.max(),
                    cropped_ds.y.max(),
                )
                buffered_extent = polygon.buffer(0.005).envelope
                xmin, ymin, xmax, ymax = buffered_extent.bounds

                cropped_main_ds = ds.sel(x=slice(xmin, xmax), y=slice(ymax, ymin))
                cropped_ds = remove_overlapping_pixels(cropped_main_ds, cropped_ds)

                # print(ds_name, cropped_name)
                # print(cropped_main_ds)
                # print(cropped_ds)

                try:
                    result_ds = xr.combine_by_coords(
                        [cropped_main_ds, cropped_ds], combine_attrs="override"
                    )
                    result_ds.to_netcdf(f"{combined_name}.nc")
                    print(f"{combined_name}.nc creado")
                    to_remove += [combined_name]
                    # combinations[combined_name] = xr.open_dataset(combined_name)
                except Exception as e:
                    print(e)

    all_datasets = combinations | datasets
    for file in to_remove:
        os.remove(file)
        
    return all_datasets

# %% [code]
datasets = add_datasets_combinations(datasets)
# extents = {name: utils.get_dataset_extent(ds) for name, ds in datasets.items()}

# %% [code]
import pickle
pkl = pickle.dumps(datasets, protocol=-1)

# pickle.loads(pkl)


# %% [code]
datasets.isel(x=1000, y=3500)

# %% [code]
import geopandas as gpd
import build_dataset
grid = gpd.read_parquet(r"D:\Maestría\Tesis\Repo\data\data_in\Grillas\grid_size128_tiles1.parquet")


# %% [code]
extents

# %% [code]
grid = build_dataset.assign_datasets_to_gdf(grid, extents, verbose=False)


# %% [code]
for name, bbox in extents.items():
    print(name, bbox)
    print(len(grid.loc[grid.within(bbox), "dataset_2013"]))
    grid.loc[grid.within(bbox), "dataset_2013"] = name


# %% [code]
extents

# %% [code]
import geopandas as gpd
gdf = gpd.GeoDataFrame(extents.items(), columns=['ID', 'geometry'])
gdf.to_file("test")

# %% [code]
grid[grid.id == 870383].geometry

# %% [code]
grid.dataset_2013.value_counts()

# %% [code]
build_dataset.get_dataset_for_gdf(
    grid, datasets, 870383, id_var="id"
)

# %% [code]


# %% [code]
polygon.buffer(0.005).

# %% [code]
# comparo uno a uno y genero el xr.dataset con la intersección de ambos

for intersect_name in intersecting:
    datasets[intersect_name]

# %% [code]
intersecting[0]

# %% [code]


# %% [code]
cropped_datasets[0]

# %% [code]
xr.concat([datasets[ds_name], cropped_datasets[0]], dim="x")

# %% [code]
a = datasets[ds_name].isel(x=slice(0,1000), y=slice(0,1000))
b = datasets[ds_name].isel(x=slice(1000,2000), y=slice(0,1000))
xr.combine_by_coords([a, b])

# %% [code]
xr.combine_by_coords([datasets[ds_name]] + cropped_datasets, compat="no_conflicts")

# %% [code]
datasets[ds_name].sel(x=slice(xmin, xmax), y=slice(ymax, ymin))

# %% [code]
datasets[ds_name]

# %% [code]
for name, ds_extent in extents.items():
    print(ds_extent.buffer(0.01).intersects(extents["pansharpened_6741387101_R1C1"]))

# %% [code]
extents

# %% [code]
{name:ds for name, ds in datasets.items() if sat_capture_names[0] in name}
