# Supplementary material for: Deep learning with satellite images enables high-resolution income estimation: A case study of Buenos Aires
Source: PLoS One. 2026 Jan 16;21(1):e0338110. doi: 10.1371/journal.pone.0338110 (PMC12810835; doi:10.1371/journal.pone.0338110)
Supplement: S1 Replication Scripts — Python and Stata scripts used to reproduce the results and visualizations presented in the manuscript. (ZIP) [file pone.0338110.s001.zip › Deep-learning-with-satellite-images-income-estimation-in-Buenos-Aires-main/scripts/2 - Model Training/compila_imagenes.py]

import os
import xarray as xr
from dask.diagnostics import ProgressBar


for year in [2013, 2018, 2022]:

    path = rf"/home/nico/data/{year}"
    files = os.listdir(path)
    capture_ids = set([f.split("_")[1] for f in files])

    for capture_id in capture_ids:
        print(f"Running capture {capture_id} - {year}")
        dss = []
        for f in files:
            if (capture_id in f) and (f.endswith(".tif")):
                dss += [
                    xr.open_dataset(os.path.join(path, f), chunks={"x": 500, "y": 500})
                ]

        merged = xr.combine_by_coords(dss)

        with ProgressBar():
            merged_computed = merged.compute()

        merged_computed.to_netcdf(
            os.path.join(path, f"full_{capture_id}.nc"), compute=False
        )
