# Supplementary material for: Deep learning with satellite images enables high-resolution income estimation: A case study of Buenos Aires
Source: PLoS One. 2026 Jan 16;21(1):e0338110. doi: 10.1371/journal.pone.0338110 (PMC12810835; doi:10.1371/journal.pone.0338110)
Supplement: S1 Replication Scripts — Python and Stata scripts used to reproduce the results and visualizations presented in the manuscript. (ZIP) [file pone.0338110.s001.zip › Deep-learning-with-satellite-images-income-estimation-in-Buenos-Aires-main/scripts/2 - Model Training/globals.env]

# La idea es que acá se toqueteen solo las primeras dos lineas y que el resto quede igual
# Lo que está en data_in no depende del subproyecto, así que con poner solo la ruta alcanza (si da error, fijarse bien la ruta de proyectos y el nombre del proyecto):
#   pd.read_parquet(env['RASE_NORMALIZADO'])
# Para lo que está en data_out, sí depende del subproyecto, así que ahí sí utiliza el path_dataout de los códigos:
# 	pd.read_parquet(path_dataout + env['SIG_FINAL'])

PATH_PROYECTO=/mnt/d/Maestría/Tesis/Repo
# PATH_PROYECTO=D:/Maestría/Tesis/Repo
PATH_DATAIN=${PATH_PROYECTO}/data/data_in
PATH_DATAOUT=${PATH_PROYECTO}/data/data_out
PATH_SCRIPTS=${PATH_PROYECTO}/scripts
PATH_SATELITES=/home/nico/data
PATH_NOCTURNAS=/home/nico/data/viirs
PATH_LANDSAT=/home/nico/data/landsat
PATH_LOGS=${PATH_PROYECTO}/logs
PATH_OUTPUTS=${PATH_PROYECTO}/outputs
PATH_IMGS=/mnt/e/Tesis Maestría/imagenes
