# Supplementary material for: Deep learning with satellite images enables high-resolution income estimation: A case study of Buenos Aires
Source: PLoS One. 2026 Jan 16;21(1):e0338110. doi: 10.1371/journal.pone.0338110 (PMC12810835; doi:10.1371/journal.pone.0338110)
Supplement: S1 Replication Scripts — Python and Stata scripts used to reproduce the results and visualizations presented in the manuscript. (ZIP) [file pone.0338110.s001.zip › Deep-learning-with-satellite-images-income-estimation-in-Buenos-Aires-main/scripts/2 - Model Training/grid_predictions.py]

##############      Configuración      ##############
import os
import gc
import pandas as pd
import seaborn as sns
import matplotlib.pyplot as plt
import numpy as np
from typing import List, Dict
from dotenv import dotenv_values

pd.set_option("display.max_columns", None)
envpath = "/mnt/d/Maestría/Tesis/Repo/scripts/globals.env"
if os.path.isfile(envpath):
    env = dotenv_values(envpath)
else:
    env = dotenv_values(r"D:/Maestría/Tesis/Repo/scripts/globals_win.env")

path_proyecto = env["PATH_PROYECTO"]
path_datain = env["PATH_DATAIN"]
path_dataout = env["PATH_DATAOUT"]
path_scripts = env["PATH_SCRIPTS"]
path_satelites = env["PATH_SATELITES"]
path_logs = env["PATH_LOGS"]
path_outputs = env["PATH_OUTPUTS"]
path_imgs = env["PATH_IMGS"]
# path_programas  = globales[7]
###############################################
import keras
import numpy as np
import xarray as xr
import pandas as pd
import geopandas as gpd
import earthpy.plot as ep
from shapely import Point, Polygon
import build_dataset
import true_metrics
import utils


def get_areas_for_evaluation():
    a_graficar = {
        # Test area 2
        "VILLA_31": [
            [-58.3942356256, -34.5947320752],
            [-58.3679285222, -34.5947320752],
            [-58.3679285222, -34.5760771024],
            [-58.3942356256, -34.5760771024],
            [-58.3942356256, -34.5947320752],
        ],
        "VILLA_21_24": [
            [-58.4108331428, -34.6551111569],
            [-58.3944394813, -34.6551111569],
            [-58.3944394813, -34.6437196838],
            [-58.4108331428, -34.6437196838],
            [-58.4108331428, -34.6551111569],
        ],
        "ADROGUE_CHICO": [
            [-58.409929469, -34.817989341],
            [-58.3966363097, -34.817989341],
            [-58.3966363097, -34.8070532351],
            [-58.409929469, -34.8070532351],
            [-58.409929469, -34.817989341],
        ],
        # Test area 1
        "PARQUE_LELOIR": [
            [-58.67620171, -34.6352316984],
            [-58.6650723329, -34.6352316984],
            [-58.6650723329, -34.6252500848],
            [-58.67620171, -34.6252500848],
            [-58.67620171, -34.6352316984],
        ],
        "BELLAVISTA": [
            [-58.7013553135, -34.5908167952],
            [-58.6871646388, -34.5908167952],
            [-58.6871646388, -34.5802173929],
            [-58.7013553135, -34.5802173929],
            [-58.7013553135, -34.5908167952],
        ],
        "NORDELTA": [
            [-58.6856032553, -34.4167915279],
            [-58.6720706202, -34.4167915279],
            [-58.6720706202, -34.4065712602],
            [-58.6856032553, -34.4065712602],
            [-58.6856032553, -34.4167915279],
        ],
        "NORDELTA2": [
            [-58.6649109046, -34.4174228815],
            [-58.6445404177, -34.4174228815],
            [-58.6445404177, -34.4011242703],
            [-58.6649109046, -34.4011242703],
            [-58.6649109046, -34.4174228815],
        ],
    }
    # Fix issue with Adrogue chico: doesnt fit fully on any dataset
    a_graficar["ADROGUE_CHICO"] = [
        [x, y + 0.004] for x, y in a_graficar["ADROGUE_CHICO"]
    ]

    return a_graficar


def to_square(polygon):
    from math import sqrt

    minx, miny, maxx, maxy = polygon.bounds

    # get the centroid
    centroid = [(maxx + minx) / 2, (maxy + miny) / 2]
    # get the diagonal
    diagonal = sqrt((maxx - minx) ** 2 + (maxy - miny) ** 2)

    return Point(centroid).buffer(diagonal / sqrt(2.0) / 2.0, cap_style=3)


def crop_dataset_by_polygon(ds, poly):

    x, y = poly.exterior.xy
    x_min = np.array(x).min()
    x_max = np.array(x).max()
    y_min = np.array(y).min()
    y_max = np.array(y).max()
    poly_extent = [x_min, x_max, y_min, y_max]

    area_selected = ds.sel(x=slice(x_min, x_max), y=slice(y_max, y_min)).band_data

    x_min = area_selected.x.min().item()
    x_max = area_selected.x.max().item()
    y_min = area_selected.y.min().item()
    y_max = area_selected.y.max().item()
    image_extent = [x_min, x_max, y_min, y_max]
    image = area_selected.values

    return image, image_extent, poly_extent


def ds_plot_example(ds, poly, ax):
    image, image_extent, poly_extent = crop_dataset_by_polygon(ds, poly)
    image = image.astype(np.uint8)
    image = utils.process_image(image, resizing_size=image.shape[1])[:, :, :3]

    ax.imshow(image, extent=image_extent)
    ax.set_axis_off()
    # Create mask for the hole extent to force mpl to plot the hole poly area (see https://github.com/matplotlib/matplotlib/issues/19374#issuecomment-1706627439)
    size_mask = np.zeros((20, 20))
    size_mask = np.ma.masked_where(
        size_mask == 0, size_mask
    )  # This is a 20x20 array with all values masked
    ax.imshow(
        size_mask, extent=poly_extent
    )  # Plots the area of the hole poly (size_mask has nothing to plot)


def gdf_plot_example(gdf, var, poly, ax, bins=None, vmin=None, vmax=None, alpha=0.5):

    if bins is None:  # Calculo los deciles
        gdf["plot_var"], bins = pd.qcut(gdf[var], 10, retbins=True, labels=False)

    else:  # Clasifico con los deciles ya calculados
        gdf["plot_var"] = pd.cut(gdf[var], bins=bins, labels=False)

    gdf = gdf.clip(poly)
    gdf.plot(
        column="plot_var",
        cmap="Spectral",
        ax=ax,
        aspect="equal",
        alpha=alpha,
        zorder=10,
    )

    x, y = poly.exterior.xy
    x_min = np.array(x).min()
    x_max = np.array(x).max()
    y_min = np.array(y).min()
    y_max = np.array(y).max()

    ax.set_axis_off()
    ax.set_xlim(x_min, x_max)
    ax.set_ylim(y_min, y_max)

    return bins


def generate_grid(
    savename,
    all_years_datasets,
    all_years_extents,
    image_size,
    resizing_size,
    nbands,
    stacked_images,
    year=2013,
    generate=True,
):

    year_datasets = all_years_datasets[year]
    year_extents = all_years_extents[year]

    # Cargo datasets
    icpag = build_dataset.load_icpag_dataset(trim=False)
    hist_df = pd.read_csv(
        rf"{path_dataout}/models_by_epoch/{savename}/{savename}_val_metrics_over_epochs.csv"
    )
    best_epoch = hist_df[hist_df.mse_test_rc.min() == hist_df.mse_test_rc].index.item()
    del hist_df

    grid_preds_folder = rf"{path_dataout}/gridded_predictions/{savename}"
    os.makedirs(grid_preds_folder, exist_ok=True)

    if generate:

        # Cargo modelo
        model_path = (
            f"{path_dataout}/models_by_epoch/{savename}/{savename}_{best_epoch}"
        )
        model = keras.models.load_model(model_path)  # load the model from file

        # Genero la grilla
        grid_preds = true_metrics.get_gridded_predictions_for_grid(
            model,
            year_datasets,
            year_extents,
            icpag,
            image_size,
            resizing_size,
            year=year,
            n_bands=nbands,
            stacked_images=stacked_images,
        )

        # Guardo la grilla
        grid_preds.to_parquet(
            rf"{grid_preds_folder}/{savename}_{best_epoch}_predictions_{year}.parquet"
        )
    else:
        print(
            f"Abriendo ",
            rf"{grid_preds_folder}/{savename}_{best_epoch}_predictions_{year}.parquet",
        )
        grid_preds = gpd.read_parquet(
            rf"{grid_preds_folder}/{savename}_{best_epoch}_predictions_{year}.parquet"
        )

    return grid_preds


def plot_example(grid_preds, bbox, modelname, datasets, extents, img_savename):

    # BBox a poligono
    poly = to_square(Polygon(bbox))

    # Carga datasets a memoria
    ds_names = utils.get_datasets_for_polygon(poly, extents)

    icpag = build_dataset.load_icpag_dataset(variable="ln_pred_inc_mean", trim=False)

    fig, axs = plt.subplots(1, 3, figsize=(15, 5))
    # Imagen satelital
    for ds_name in ds_names:
        ds = datasets[ds_name]
        ds_plot_example(ds, poly, ax=axs[0])
        ds_plot_example(ds, poly, ax=axs[1])
        ds_plot_example(ds, poly, ax=axs[2])

    axs[0].set_title("Imagen satelital", fontsize=26)
    # Censo
    bins = gdf_plot_example(
        icpag, var="var", poly=poly, ax=axs[2]
    )  # , vmin=icpag["ln_pred_inc_mean"].quantile(.1), vmax=icpag["ln_pred_inc_mean"].quantile(.9))
    axs[2].set_title("Datos censales", fontsize=26)
    # Predicciones
    gdf_plot_example(
        grid_preds, var="prediction", poly=poly, ax=axs[1], bins=bins
    )  # , vmin=icpag["ln_pred_inc_mean"].quantile(.1), vmax=icpag["ln_pred_inc_mean"].quantile(.9))
    axs[1].set_title("Nuestra aproximación", fontsize=26)

    fig.tight_layout()

    savepath = f"{path_outputs}/{modelname}"
    os.makedirs(savepath, exist_ok=True)
    plt.savefig(
        f"{path_outputs}/{modelname}/{modelname}_{img_savename}.png",
        bbox_inches="tight",
        dpi=300,
    )
    print(
        "Se creó la imagen: ",
        f"{path_outputs}/{modelname}/{modelname}_{img_savename}.png",
    )


def plot_time_evolution(
    grid_preds_pre,
    grid_preds_post,
    extents_pre,
    extents_post,
    año_pre,
    año_post,
    bbox,
    modelname,
    datasets,
    img_savename,
):

    # BBox a poligono
    poly = to_square(Polygon(bbox))

    # Carga datasets a memoria
    ds_names_pre = utils.get_datasets_for_polygon(poly, extents_pre)
    ds_names_post = utils.get_datasets_for_polygon(poly, extents_post)

    # Extraingo los bins
    icpag = build_dataset.load_icpag_dataset(variable="ln_pred_inc_mean", trim=False)
    icpag["plot_var"], bins = pd.qcut(icpag["var"], 10, retbins=True, labels=False)

    fig, axs = plt.subplots(2, 2, figsize=(10, 10))

    # Imagen satelital
    for ds_name in ds_names_pre:
        ds = datasets[año_pre][ds_name]
        ds_plot_example(ds, poly, ax=axs[0][0])  # Left top
        ds_plot_example(ds, poly, ax=axs[0][1])  # Right top
    for ds_name in ds_names_post:
        ds = datasets[año_post][ds_name]
        ds_plot_example(ds, poly, ax=axs[1][0])
        ds_plot_example(ds, poly, ax=axs[1][1])

    axs[0][0].set_title(f"Imagen {año_pre}", fontsize=20)
    axs[1][0].set_title(f"Imagen {año_post}", fontsize=20)

    # Predicciones 2013
    gdf_plot_example(
        grid_preds_pre, var="prediction", poly=poly, ax=axs[0][1], bins=bins
    )  # , vmin=icpag["ln_pred_inc_mean"].quantile(.1), vmax=icpag["ln_pred_inc_mean"].quantile(.9))

    # Predicciones 2018
    gdf_plot_example(
        grid_preds_post, var="prediction", poly=poly, ax=axs[1][1], bins=bins
    )  # , vmin=icpag["ln_pred_inc_mean"].quantile(.1), vmax=icpag["ln_pred_inc_mean"].quantile(.9))

    axs[0][1].set_title(f"Ingreso estimado {año_pre}", fontsize=20)
    axs[1][1].set_title(f"Ingreso estimado {año_post}", fontsize=20)

    fig.tight_layout()

    savepath = f"{path_outputs}/{modelname}"
    os.makedirs(savepath, exist_ok=True)
    plt.savefig(
        f"{path_outputs}/{modelname}/{modelname}_{img_savename}_evolution.png",
        bbox_inches="tight",
        dpi=300,
    )
    print(
        "Se creó la imagen: ",
        f"{path_outputs}/{modelname}/{modelname}_{img_savename}.png",
    )


def plot_grid(grid_preds, modelname, year=2013):

    AMBA = [
        [-58.6715814736, -34.7982854506],
        [-58.2193109518, -34.7982854506],
        [-58.2193109518, -34.4570175785],
        [-58.6715814736, -34.4570175785],
        [-58.6715814736, -34.7982854506],
    ]

    # BBox a poligono
    poly = to_square(Polygon(AMBA))

    icpag = build_dataset.load_icpag_dataset(variable="ln_pred_inc_mean", trim=False)

    fig, axs = plt.subplots(1, 2, figsize=(10, 5))

    bins = gdf_plot_example(
        icpag, var="var", poly=poly, ax=axs[1], alpha=1
    )  # , vmin=icpag["ln_pred_inc_mean"].quantile(.1), vmax=icpag["ln_pred_inc_mean"].quantile(.9))
    axs[1].set_title("Ingreso estructural por small area")
    gdf_plot_example(
        grid_preds,  # [grid_preds["prediction"] != grid_preds["prediction"].mode()],
        var="prediction",
        poly=poly,
        ax=axs[0],
        bins=bins,
        alpha=1,
    )  # , vmin=icpag["ln_pred_inc_mean"].quantile(.1), vmax=icpag["ln_pred_inc_mean"].quantile(.9))
    axs[0].set_title("Ingreso predicho por imagenes satelitales")
    fig.tight_layout()

    savepath = f"{path_outputs}/{modelname}"
    os.makedirs(savepath, exist_ok=True)
    plt.savefig(
        f"{path_outputs}/{modelname}/{modelname}_amba_{year}.png",
        bbox_inches="tight",
        dpi=300,
    )
    print(
        "Se creó la imagen: ", f"{path_outputs}/{modelname}/{modelname}_amba_{year}.png"
    )


def plot_all_examples(
    all_years_datasets, all_years_extents, grid_preds, grid_preds_pre, savename, year
):
    year_datasets = all_years_datasets[year]
    year_extents = all_years_extents[year]

    plot_grid(grid_preds, savename, year)

    ##############      BBOX a graficar    ##############
    a_graficar = get_areas_for_evaluation()
    for zona, bbox in a_graficar.items():
        plot_example(
            grid_preds, bbox, savename, year_datasets, year_extents, f"{zona}_{year}"
        )
        plot_time_evolution(
            grid_preds_pre,
            grid_preds,
            all_years_extents[2013],
            all_years_extents[year],
            2013,
            year,
            bbox,
            savename,
            all_years_datasets,
            f"{zona}_{year}",
        )


if __name__ == "__main__":
    import main

    image_size = 128  # FIXME: VER SI ESTO FUNCIONA!!
    sample_size = 1
    resizing_size = 128
    tiles = 1
    n_bands = 4
    stacked_images = [1]

    kind = "reg"
    model_name = "mobnet_v3_large"
    path_repo = r"/mnt/d/Maestría/Tesis/Repo/"
    extra = "_aug"
    savename = f"{model_name}_size{image_size}_tiles{tiles}_sample{sample_size}{extra}"
    savename = "effnet_v2S_lr0.0001_size128_y2013-2018-2022_stack1-4"
    year = 2018

    datasets, extents, df = main.open_datasets(
        sat_data="pleiades", years=[2013, 2018, 2022]
    )

    for year in [2013, 2018, 2022]:
        # Generate gridded predictions
        grid_preds = generate_grid(
            savename,
            datasets,
            extents,
            image_size,
            resizing_size,
            n_bands,
            stacked_images,
            year=year,
            generate=False,
        )

        if year == 2013:
            grid_preds_pre = grid_preds
        plot_all_examples(datasets, extents, grid_preds, grid_preds_pre, savename, year)
