# Supplementary material for: Deep learning with satellite images enables high-resolution income estimation: A case study of Buenos Aires
Source: PLoS One. 2026 Jan 16;21(1):e0338110. doi: 10.1371/journal.pone.0338110 (PMC12810835; doi:10.1371/journal.pone.0338110)
Supplement: S1 Replication Scripts — Python and Stata scripts used to reproduce the results and visualizations presented in the manuscript. (ZIP) [file pone.0338110.s001.zip › Deep-learning-with-satellite-images-income-estimation-in-Buenos-Aires-main/scripts/2 - Model Training/main.py]

##############      Configuración      ##############
import os
import pandas as pd
import seaborn as sns
import matplotlib.pyplot as plt
import numpy as np
from typing import List, Dict
from dotenv import dotenv_values

pd.set_option("display.max_columns", None)
envpath = "/mnt/d/Maestría/Tesis/Repo/scripts/globals.env"
if os.path.isfile(envpath):
    env = dotenv_values(envpath)
else:
    env = dotenv_values(r"D:/Maestría/Tesis/Repo/scripts/globals_win.env")

path_proyecto = env["PATH_PROYECTO"]
path_datain = env["PATH_DATAIN"]
path_dataout = env["PATH_DATAOUT"]
path_scripts = env["PATH_SCRIPTS"]
path_satelites = env["PATH_SATELITES"]
path_logs = env["PATH_LOGS"]
path_outputs = env["PATH_OUTPUTS"]
path_imgs = env["PATH_IMGS"]
# path_programas  = globales[7]
###############################################

import true_metrics
import custom_models
import build_dataset
import grid_predictions
import utils

import os
import sys
import json
import scipy
import random
import pandas as pd
import xarray as xr
import warnings
from typing import Iterator, List, Union, Tuple, Any
from datetime import datetime
from sklearn.model_selection import train_test_split

# Mute TF low_level warnings: https://stackoverflow.com/questions/76912213/tf2-13-local-rendezvous-recv-item-cancelled
os.environ["TF_CPP_MIN_LOG_LEVEL"] = "1"
import tensorflow as tf
from tensorflow import keras
import tensorflow_datasets as tfds
import tensorflow_addons as tfa

from tensorflow.keras import layers, models, Model
from tensorflow.keras.callbacks import (
    TensorBoard,
    EarlyStopping,
    ModelCheckpoint,
    CSVLogger,
)
from tensorflow.keras.models import Sequential
import cv2
import skimage

# the next 3 lines of code are for my machine and setup due to https://github.com/tensorflow/tensorflow/issues/43174
try:
    physical_devices = tf.config.list_physical_devices("GPU")
    tf.config.experimental.set_memory_growth(physical_devices[0], True)
except:
    print("No GPU set. Is the GPU already initialized?")


# Disable
def blockPrint():
    sys.__stdout__ = sys.stdout
    sys.stdout = open(os.devnull, "w")


# Restore
def enablePrint():
    sys.stdout.close()
    sys.stdout = sys.__stdout__


def generate_savename(
    model_name, image_size, learning_rate, stacked_images, years, extra
):
    years_str = "-".join(map(str, years))
    if len(stacked_images) > 1:
        stacked_str = "-".join(map(str, stacked_images))
        savename = f"{model_name}_lr{learning_rate}_size{image_size}_y{years_str}_stack{stacked_str}{extra}"
    else:
        savename = (
            f"{model_name}_lr{learning_rate}_size{image_size}_y{years_str}{extra}"
        )

    return savename


def open_datasets(sat_data="pleiades", years=[2013, 2018, 2022]):

    ### Open dataframe with files and labels
    print("Reading dataset...")
    df = build_dataset.load_icpag_dataset()

    year_cols = []
    datasets_all_years = {}
    extents_all_years = {}
    for year in years:
        if sat_data == "pleiades":
            sat_imgs_datasets, extents = build_dataset.load_satellite_datasets(
                year=year
            )
        elif sat_data == "landsat":
            sat_imgs_datasets, extents = build_dataset.load_landsat_datasets()

        df = build_dataset.assign_datasets_to_gdf(df, extents, year=year, verbose=True)
        datasets_all_years[year] = sat_imgs_datasets
        extents_all_years[year] = extents
        year_cols += [f"dataset_{year}"]

    df = df[df[year_cols].notna().any(axis=1)]
    print("Datasets loaded!")

    return datasets_all_years, extents_all_years, df


def create_train_test_dataframes(df, savename, small_sample=False):
    """Create train and test dataframes with the links and xr.datasets to use for training and testing

    Load the ICPAG dataset and assign the links to the corresponding xr.dataset, then split the census tracts
    into train and test. The train and test dataframes contain the links and xr.datasets to use for training and
    testing.
    """
    if small_sample:
        df = df.sample(2000, random_state=825).reset_index(drop=True)

    ### Split census tracts based on train/test
    #       (the hole census tract must be in the corresponding region)
    df["min_x"] = df.bounds["minx"]
    df["max_x"] = df.bounds["maxx"]
    df = build_dataset.split_train_test(df)
    df = df[
        ["link", "AREA", "var", "type", "geometry"]
        + [col for col in df.columns if "dataset" in col]
    ]

    ### Train/Test
    list_of_datasets = []

    df_test = df[df["type"] == "test"].copy().reset_index(drop=True)
    assert df_test.shape[0] > 0, f"Empty test dataset!"
    df_train = df[df["type"] == "train"].copy().reset_index(drop=True)
    assert df_train.shape[0] > 0, f"Empty train dataset!"

    df_test.to_feather(
        rf"{path_dataout}/test_datasets/{savename}_test_dataframe.feather"
    )
    print(
        "Se creó el archivo:",
        rf"{path_dataout}/test_datasets/{savename}_test_dataframe.feather",
    )
    df_train.to_feather(
        rf"{path_dataout}/train_datasets/{savename}_train_dataframe.feather"
    )
    print(
        "Se creó el archivo:",
        rf"{path_dataout}/train_datasets/{savename}_train_dataframe.feather",
    )

    return df_train, df_test


def create_datasets(
    df_not_test,
    df_test,
    all_years_datasets,
    image_size,
    resizing_size,
    sample=1,
    nbands=4,
    tiles=1,
    stacked_images=[1],
    savename="",
    save_examples=True,
):
    # Trying to replicate these good practices from here: https://cs230.stanford.edu/blog/datapipeline/#best-practices

    # Based on: https://medium.com/@acordier/tf-data-dataset-generators-with-parallelization-the-easy-way-b5c5f7d2a18
    def get_data(i, df_subset, data_type="train", load=False):
        # Decoding from the EagerTensor object. Extracts the number/value from the tensor
        #   example: <tf.Tensor: shape=(), dtype=uint8, numpy=20> -> 20
        i = i.numpy()

        years = list(all_years_datasets.keys())
        if len(years) == 1:
            weights = [1]
        elif len(years) == 2:
            weights = [0.8, 0.2]
        elif len(years) == 3:
            weights = [1 / 3, 1 / 3, 1 / 3]
        else:
            raise ValueError(
                f"years lenght ({len(years)}) is not a valid value. Must be from either one, two or three."
            )

        # initialize iterators & params

        iteration = 0
        is_correct_type = False
        image = np.zeros(shape=(nbands, 0, 0))
        total_bands = nbands * len(stacked_images)
        img_correct_shape = (total_bands, image_size, image_size)

        # Get link, dataset and indicator value of the corresponding index
        polygon = df_subset.iloc[i]["geometry"]
        value = df_subset.iloc[i]["var"]

        # Some links only have data for a certain year. Try randomly until get one correctly (at least 1 in 3 has to have data)
        dataset_name = pd.NA
        while pd.isna(dataset_name):
            year = random.choices(population=years, weights=weights, k=1)[0]
            sat_img_dataset = all_years_datasets[year]
            dataset_name = df_subset.iloc[i][f"dataset_{year}"]

        link_dataset = sat_img_dataset[dataset_name]

        while (is_correct_type == False) & (iteration <= 5):
            # Generate the image
            image, boundaries = utils.stacked_image_from_census_tract(
                dataset=link_dataset,
                polygon=polygon,
                img_size=image_size,
                n_bands=nbands,
                stacked_images=stacked_images,
            )

            # (1) Image has to have the correct shape
            if image.shape == img_correct_shape:
                # (2) Image has to fall in train or test side
                is_correct_type = build_dataset.assert_train_test_datapoint(
                    boundaries, wanted_type=data_type
                )

            iteration += 1

        if iteration >= 5:
            print(
                f"More than 5 interations for link {df_subset.iloc[i]['link']}, moving to next link..."
            )
            image = np.zeros(shape=(resizing_size, resizing_size, total_bands))
            value = 0
            return image, value

        # Reduce quality and process image
        image = utils.process_image(image, resizing_size=resizing_size)

        # Augment dataset
        if type == "train":
            image = utils.augment_image(image)
            # image = image

        # np.save(fr"/mnt/d/Maestría/Tesis/Repo/data/data_out/test_arrays/img_{i}_{df_subset.iloc[i].link}.npy", image)
        return image, value

    def get_train_data(i):
        image, value = get_data(i, df_train, data_type="train")
        return image, value

    def get_test_data(i):
        image, value = get_data(i, df_test, data_type="test")
        return image, value

    print()
    print("Benchmarking MSE against the mean")
    print(f"Train MSE: {df_not_test['var'].var()}")
    print(f"Test MSE: {df_test['var'].var()}")

    print(f"Sample size: {sample}")

    ### Generate Datasets
    # Split the data
    df_val = df_not_test.sample(frac=0.066667, random_state=200)
    df_train = df_not_test.drop(df_val.index)
    df_val = df_val.reset_index()
    df_train = df_train.reset_index()
    print()
    print(
        f"Train size: {len(df_train)} ({round(len(df_train)/len(df_not_test)*100,2)}%)"
    )
    print(
        f"Validation size: {len(df_val)} ({round(len(df_val)/len(df_not_test)*100,2)}%)"
    )

    ## TRAIN ##
    # Generator for the index
    train_dataset = tf.data.Dataset.from_generator(
        lambda: list(range(df_train.shape[0])),  # The index generator,
        tf.uint32,
    )  # Creates a dataset with only the indexes (0, 1, 2, 3, etc.)

    train_dataset = train_dataset.shuffle(
        buffer_size=int(df_train.shape[0]),
        seed=825,
        reshuffle_each_iteration=True,
    )

    train_dataset = train_dataset.map(
        lambda i: tf.py_function(  # The actual data generator. Passes the index to the function that will process the data.
            func=get_train_data, inp=[i], Tout=[tf.uint8, tf.float32]
        ),
    )

    train_dataset = train_dataset.batch(64)
    if sample > 1:
        train_dataset = train_dataset.repeat(sample).prefetch(tf.data.AUTOTUNE)
    else:
        train_dataset = train_dataset.prefetch(tf.data.AUTOTUNE)

    ## VAL ##
    # Generator for the index
    val_dataset = tf.data.Dataset.from_generator(
        lambda: list(range(df_val.shape[0])),  # The index generator,
        tf.uint32,
    )  # Creates a dataset with only the indexes (0, 1, 2, 3, etc.)
    val_dataset = val_dataset.shuffle(
        buffer_size=int(df_val.shape[0]),
        seed=825,
        reshuffle_each_iteration=True,
    )
    val_dataset = val_dataset.map(
        lambda i: tf.py_function(  # The actual data generator. Passes the index to the function that will process the data.
            func=get_test_data, inp=[i], Tout=[tf.uint8, tf.float32]
        ),
    )
    val_dataset = val_dataset.batch(128).repeat(5)

    ## TEST ##
    # Generator for the index
    test_dataset = tf.data.Dataset.from_generator(
        lambda: list(range(df_test.shape[0])),  # The index generator,
        tf.uint8,
    )  # Creates a dataset with only the indexes (0, 1, 2, 3, etc.)

    test_dataset = test_dataset.map(
        lambda i: tf.py_function(  # The actual data generator. Passes the index to the function that will process the data.
            func=get_test_data, inp=[i], Tout=[tf.uint8, tf.float32]
        ),
        num_parallel_calls=1,  # tf.data.experimental.AUTOTUNE,
    )

    test_dataset = test_dataset.batch(128).repeat(5)

    if save_examples == True:

        print("saving train/test examples")
        os.makedirs(f"{path_outputs}/{savename}/examples", exist_ok=True)

        i = 0
        for x in train_dataset.take(5):
            np.save(
                f"{path_outputs}/{savename}/examples/{savename}_train_example_{i}_imgs",
                tfds.as_numpy(x)[0],
            )
            np.save(
                f"{path_outputs}/{savename}/examples/{savename}_train_example_{i}_labs",
                tfds.as_numpy(x)[1],
            )
            i += 1

        i = 0
        for x in test_dataset.take(5):
            np.save(
                f"{path_outputs}/{savename}/examples/{savename}_test_example_{i}_imgs",
                tfds.as_numpy(x)[0],
            )
            np.save(
                f"{path_outputs}/{savename}/examples/{savename}_test_example_{i}_labs",
                tfds.as_numpy(x)[1],
            )
            i += 1

    print()
    print("Dataset generado!")

    return train_dataset, val_dataset, test_dataset


def get_callbacks(
    savename,
    logdir=None,
) -> List[Union[TensorBoard, EarlyStopping, ModelCheckpoint]]:
    """Accepts the model name as a string and returns multiple callbacks for training the keras model.

    Parameters
    ----------
    model_name : str
        The name of the model as a string.

    Returns
    -------
    List[Union[TensorBoard, EarlyStopping, ModelCheckpoint]]
        A list of multiple keras callbacks.
    """

    class CustomLossCallback(tf.keras.callbacks.Callback):
        def __init__(self, log_dir):
            super(CustomLossCallback, self).__init__()
            self.log_dir = log_dir

        def on_epoch_end(self, epoch, logs=None):
            # Save model
            os.makedirs(f"{path_dataout}/models_by_epoch/{savename}", exist_ok=True)
            self.model.save(
                f"{path_dataout}/models_by_epoch/{savename}/{savename}_{epoch}",
                include_optimizer=True,
            )

    tensorboard_callback = TensorBoard(
        log_dir=logdir, histogram_freq=1  # , profile_batch="100,200"
    )
    # use tensorboard --logdir logs/scalars in your command line to startup tensorboard with the correct logs

    # Create an instance of your custom callback
    custom_loss_callback = CustomLossCallback(log_dir=logdir)

    early_stopping_callback = EarlyStopping(
        monitor="val_loss",
        min_delta=0,  # the training is terminated as soon as the performance measure gets worse from one epoch to the next
        start_from_epoch=50,
        patience=50,  # amount of epochs with no improvements until the model stops
        verbose=2,
        mode="auto",  # the model is stopped when the quantity monitored has stopped decreasing
        restore_best_weights=True,  # restore the best model with the lowest validation error
    )
    # reduce_lr = keras.callbacks.ReduceLROnPlateau(
    #     monitor="val_loss", factor=0.2, patience=10, min_lr=0.0000001
    # )
    model_checkpoint_callback = ModelCheckpoint(
        f"{path_dataout}/models/{savename}",
        monitor="val_loss",
        verbose=1,
        save_best_only=True,  # save the best model
        mode="auto",
        save_freq="epoch",  # save every epoch
    )
    csv_logger = CSVLogger(
        f"{path_dataout}/models_by_epoch/{savename}/{savename}_history.csv", append=True
    )

    return [
        tensorboard_callback,
        # reduce_lr,
        # early_stopping_callback,
        model_checkpoint_callback,
        csv_logger,
        custom_loss_callback,
    ]


def train_model(
    model_function: Model,
    lr: float,
    train_dataset: Iterator,
    val_dataset: Iterator,
    loss: str,
    epochs: int,
    metrics: List[str],
    callbacks: List[Union[TensorBoard, EarlyStopping, ModelCheckpoint]],
    savename: str = "",
):
    """This function runs a keras model with the Ranger optimizer and multiple callbacks. The model is evaluated within
    training through the validation generator and afterwards one final time on the test generator.

    Parameters
    ----------
    model_function : Model
        Keras model function like small_cnn()  or adapt_efficient_net().
    lr : float
        Learning rate.
    train_dataset : Iterator
        tensorflow dataset for the training data.
    test_dataset : Iterator
        tesorflow dataset for the test data.
    loss: str
        Loss function.
    metrics: List[str]
        List of metrics to be used.

    Returns
    -------
    History
        The history of the keras model as a History object. To access it as a Dict, use history.history.
    """
    import tensorflow.python.keras.backend as K

    def get_last_trained_epoch(savename):
        try:
            files = os.listdir(f"{path_dataout}/models_by_epoch/{savename}")
            epochs = [file.split("_")[-1] for file in files]
            epochs = [int(epoch) for epoch in epochs if epoch.isdigit()]
            initial_epoch = max(epochs)
        except:
            os.makedirs(f"{path_dataout}/models_by_epoch/{savename}")
            print("Model not found, running from begining")
            initial_epoch = None

        return initial_epoch

    initial_epoch = get_last_trained_epoch(savename)

    if initial_epoch is None:
        # constructs the model and compiles it
        model = model_function
        model.summary()
        # keras.utils.plot_model(model, to_file=model_name + ".png", show_shapes=True)

        # optimizer = tf.keras.optimizers.SGD(learning_rate=lr)
        # optimizer = tf.keras.optimizers.Adam(learning_rate=lr)
        # optimizer = tfa.optimizers.RectifiedAdam(learning_rate=lr)
        optimizer = tf.keras.optimizers.experimental.Nadam(learning_rate=lr)

        model.compile(optimizer=optimizer, loss=loss, metrics=metrics)
        initial_epoch = 0

    else:
        print("Restoring model...")
        try:
            model_path = (
                f"{path_dataout}/models_by_epoch/{savename}/{savename}_{initial_epoch}"
            )
            model = keras.models.load_model(model_path)  # load the model from file
        except:
            initial_epoch -= 1
            model_path = (
                f"{path_dataout}/models_by_epoch/{savename}/{savename}_{initial_epoch}"
            )
            model = keras.models.load_model(model_path)  # load the model from file
        initial_epoch = initial_epoch + 1

    history = model.fit(
        train_dataset,
        epochs=epochs,
        # steps_per_epoch=8545 * sample_size / 32,
        initial_epoch=initial_epoch,
        validation_data=val_dataset,
        callbacks=callbacks,
        workers=2,  # adjust this according to the number of CPU cores of your machine
    )

    return model, history  # type: ignore


def plot_predictions_vs_real(df):
    """Genera un scatterplot con la comparación entre los valores reales y los predichos.

    Parameters:
    -----------
    - df: DataFrame con las columnas 'real' y 'pred'. Se recomienda utilizar el test Dataset para validar
    la performance del modelo.

    """

    # Resultado general
    slope, intercept, r, p_value, std_err = scipy.stats.linregress(
        df["real"], df["pred"]
    )

    # Gráfico de correlacion
    sns.set(rc={"figure.figsize": (11.7, 8.27)})
    g = sns.jointplot(
        data=df,
        x="real",
        y="pred",
        kind="reg",
        xlim=(df.real.min(), df.real.max()),
        ylim=(df.real.min(), df.real.max()),
        height=10,
        joint_kws={"line_kws": {"color": "cyan"}},
        scatter_kws={"s": 2},
    )
    g.ax_joint.set_xlabel("Valores Reales", fontweight="bold")
    g.ax_joint.set_ylabel("Valores Predichos", fontweight="bold")

    # Diagonal
    x0, x1 = g.ax_joint.get_xlim()
    y0, y1 = g.ax_joint.get_ylim()
    lims = [max(x0, y0), min(x1, y1)]
    g.ax_joint.plot(lims, lims, "-r", color="orange", linewidth=2)

    # Texto con la regresión
    plt.text(
        0.1,
        0.9,
        f"$y={intercept:.2f}+{slope:.2f}x$; $R^2$={r**2:.2f}",
        transform=g.ax_joint.transAxes,
        fontsize=12,
    )

    return g


def validate_parameters(params, default_params):

    for key, value in params.items():
        if key not in default_params.keys():
            raise ValueError("Invalid parameter: %s" % key)

    try:
        sat_data = params["sat_data"]
    except:
        print("No parameters are being validated, as sat_data is not defined...")
        return

    nbands = params["nbands"]
    years = params["years"]
    resizing_size = params["resizing_size"]

    sat_options = ["pleiades", "landsat"]
    if sat_data not in sat_options:
        raise ValueError("Invalid sat_data type. Expected one of: %s" % sat_options)

    if sat_data == "pleiades":
        if (nbands != 3) and (nbands != 4):
            raise ValueError("nbands for pleiades dataset must be 3 or 4.")

        if len(years) > 3:
            raise ValueError("Pleiades data only available in 2013, 2018 and 2022.")
        elif not all(year in [2013, 2018, 2022] for year in years):
            raise ValueError("Pleiades data only available in 2013, 2018 and 2022.")

        if resizing_size > 1024:
            warnings.warn(
                "Warning: resizing_size greater than 1024 might encompass an area much bigger than the census tracts..."
            )

    elif sat_data == "landsat":
        if nbands > 10:
            raise ValueError("nbands for pleiades dataset must be less than 11.")

        if years != [2013]:
            raise ValueError("Landsat data only available in 2013.")

        if resizing_size > 32:
            warnings.warn(
                "Warning: resizing_size greater than 32 might encompass an area much bigger than the census tracts..."
            )

    return


def fill_params_defaults(params):

    default_params = {
        "model_name": "effnet_v2S",
        "kind": "reg",
        "weights": None,
        "image_size": 256,
        "resizing_size": 128,
        "tiles": 1,
        "nbands": 4,
        "stacked_images": [1],
        "sample_size": 5,
        "small_sample": False,
        "n_epochs": 100,
        "learning_rate": 0.0001,
        "sat_data": "pleiades",
        "years": [2013],
        "extra": "",
    }
    validate_parameters(params, default_params)

    # Merge default and provided hyperparameters (keep from params)
    updated_params = {**default_params, **params}
    print(updated_params)

    return updated_params


def set_model_and_loss_function(
    model_name: str, kind: str, resizing_size: int, weights: str, bands: int = 4
):
    # Diccionario de modelos
    get_model_from_name = {
        "small_cnn": custom_models.small_cnn(resizing_size),  # kind=kind),
        "mobnet_v3_large": custom_models.mobnet_v3_large(
            resizing_size, bands=bands, kind=kind, weights=weights
        ),
        "effnet_v2S": custom_models.efficientnet_v2S(
            resizing_size, bands=bands, kind=kind, weights=weights
        ),
        "effnet_v2M": custom_models.efficientnet_v2M(
            resizing_size, bands=bands, kind=kind, weights=weights
        ),
        "effnet_v2L": custom_models.efficientnet_v2L(
            resizing_size, bands=bands, kind=kind, weights=weights
        ),
        "spatialecon_cnn": custom_models.spatialecon_cnn(
            resizing_size,
            bands=bands,
        ),
    }

    # Validación de parámetros
    assert kind in ["reg", "cla"], "kind must be either 'reg' or 'cla'"
    # assert (
    #     model_name in get_model_from_name.keys()
    # ), "model_name must be one of the following: " + str(
    #     list(get_model_from_name.keys())
    # )

    # Get model
    model = get_model_from_name[model_name]

    # Set loss and metrics
    if kind == "reg":
        loss = keras.losses.MeanSquaredError()
        # loss = keras.losses.MeanAbsoluteError()
        metrics = [
            # keras.metrics.MeanAbsoluteError(),
            keras.metrics.RootMeanSquaredError(),
            keras.metrics.MeanAbsolutePercentageError(),
            # tfa.metrics.RSquare(),
        ]

    elif kind == "cla":
        loss = keras.losses.CategoricalCrossentropy()
        metrics = [
            keras.metrics.CategoricalAccuracy(),
            keras.metrics.CategoricalCrossentropy(),
        ]

    return model, loss, metrics


def generate_parameters_log(params, savename):

    os.makedirs(f"{path_outputs}/{savename}", exist_ok=True)
    filename = f"{path_outputs}/{savename}/{savename}_logs.txt"

    with open(filename, "w") as file:
        json.dump(params, file)

    print(f"Se creó {filename} con los parametros utilizados.")
    return


def run(
    params=None,
    train=True,
    compute_loss=True,
    generate_grid=False,
):
    """Run all the code of this file.

    Parameters
    ----------
    small_sample : bool, optional
        If you just want to check if the code is working, set small_sample to True, by default False
    """

    params = fill_params_defaults(params)

    model_name = params["model_name"]
    kind = params["kind"]
    weights = params["weights"]
    image_size = params["image_size"]
    resizing_size = params["resizing_size"]
    tiles = params["tiles"]
    nbands = params["nbands"]
    stacked_images = params["stacked_images"]
    sample_size = params["sample_size"]
    small_sample = params["small_sample"]
    n_epochs = params["n_epochs"]
    learning_rate = params["learning_rate"]
    sat_data = params["sat_data"]
    years = params["years"]
    extra = params["extra"]

    #
    savename = generate_savename(
        model_name, image_size, learning_rate, stacked_images, years, extra
    )
    log_dir = f"{path_logs}/{model_name}_{datetime.now().strftime('%Y%m%d-%H%M%S')}"

    generate_parameters_log(params, savename)

    all_years_datasets, all_years_extents, df = open_datasets(
        sat_data=sat_data, years=years
    )

    if train:

        ## Set Model & loss function
        model, loss, metrics = set_model_and_loss_function(
            model_name=model_name,
            kind=kind,
            bands=nbands * len(stacked_images),
            resizing_size=resizing_size,
            weights=weights,
        )

        # ### Create train and test dataframes from ICPAG
        df_not_test, df_test = create_train_test_dataframes(
            df, savename, small_sample=small_sample
        )

        ## Transform dataframes into datagenerators:
        #    instead of iterating over census tracts (dataframes), we will generate one (or more) images per census tract
        print("Setting up data generators...")
        train_dataset, val_dataset, test_dataset = create_datasets(
            df_not_test=df_not_test,
            df_test=df_test,
            all_years_datasets=all_years_datasets,
            image_size=image_size,
            resizing_size=resizing_size,
            nbands=nbands,
            stacked_images=stacked_images,
            tiles=tiles,
            sample=sample_size,
            savename=savename,
            save_examples=True,
        )
        # Get tensorboard callbacks and set the custom test loss computation
        #   at the end of each epoch
        callbacks = get_callbacks(
            savename=savename,
            logdir=log_dir,
        )

        # Run model
        model, history = train_model(
            model_function=model,
            lr=learning_rate,
            train_dataset=train_dataset,
            val_dataset=val_dataset,
            loss=loss,
            metrics=metrics,
            callbacks=callbacks,
            epochs=n_epochs,
            savename=savename,
        )
        print("Fin del entrenamiento")

    ## Compute metrics
    # Genero la test_loss por RC
    if compute_loss:
        true_metrics.compute_loss(  # No entra el test_dataset acá pero despues usa el df_test guardado en memoria
            models_dir=rf"{path_dataout}/models_by_epoch/{savename}",
            savename=savename,
            datasets=all_years_datasets[2013],
            tiles=tiles,
            size=image_size,
            resizing_size=resizing_size,
            n_epochs=n_epochs,
            n_bands=nbands,
            stacked_images=stacked_images,
            generate=False,
            subset="test",
        )

    if generate_grid:
        print("Generando predicciones...")
        # Generate gridded predictions & plot examples
        for year in [2013, 2018, 2022]:  # all_years_datasets.keys():
            grid_preds = grid_predictions.generate_grid(
                savename,
                all_years_datasets,
                all_years_extents,
                image_size,
                resizing_size,
                nbands,
                stacked_images,
                year=year,
                generate=True,
            )
            if year==2013:
                grid_preds_2013 =  grid_preds
            grid_predictions.plot_all_examples(
                all_years_datasets, all_years_extents, grid_preds, grid_preds_2013, savename, year
            )


if __name__ == "__main__":

    variable = "ln_pred_inc_mean"

    # Selection of parameters
    params = {
        "model_name": "effnet_v2S",
        "kind": "reg",
        "weights": None,
        "image_size": 128,
        "resizing_size": 128,
        "tiles": 1,
        "nbands": 4,
        "stacked_images": [1, 4],
        "sample_size": 5,
        "small_sample": False,
        "n_epochs": 150,
        "learning_rate": 0.0001,
        "sat_data": "pleiades",
        "years": [2013, 2018, 2022],
        "extra": "",
    }

    # Run full pipeline
    run(params, train=False, compute_loss=False, generate_grid=True)
