# Supplementary material for: Deep learning with satellite images enables high-resolution income estimation: A case study of Buenos Aires
Source: PLoS One. 2026 Jan 16;21(1):e0338110. doi: 10.1371/journal.pone.0338110 (PMC12810835; doi:10.1371/journal.pone.0338110)
Supplement: S1 Replication Scripts — Python and Stata scripts used to reproduce the results and visualizations presented in the manuscript. (ZIP) [file pone.0338110.s001.zip › Deep-learning-with-satellite-images-income-estimation-in-Buenos-Aires-main/scripts/3 - Tables and Figures/globals.env]

PATH_PROYECTO=D:/Papers/Tesis - Imagenes Satelitales AMBA
PATH_DATAIN=D:/Papers/Tesis - Imagenes Satelitales AMBA/data/data_in
PATH_DATAOUT=D:/Papers/Tesis - Imagenes Satelitales AMBA/data/data_out
PATH_SCRIPTS=D:/Papers/Tesis - Imagenes Satelitales AMBA/scripts/3 - Tables and Figures
PATH_OUTPUTS=D:/Papers/Tesis - Imagenes Satelitales AMBA/outputs
CENSUS_DATA=D:/Papers/Tesis - Imagenes Satelitales AMBA/data/data_out/small_area_estimates.parquet
SAE_DATA=D:/Papers/Tesis - Imagenes Satelitales AMBA/data/data_out/predict_ingreso_linkmean.dta
GRID_PREDS_FOLDER=D:/Papers/Tesis - Imagenes Satelitales AMBA/data/data_in
EPH_PROC_DATA=D:/Papers/Tesis - Imagenes Satelitales AMBA/data/data_out
