# Supplementary material for: Deep learning with satellite images enables high-resolution income estimation: A case study of Buenos Aires
Source: PLoS One. 2026 Jan 16;21(1):e0338110. doi: 10.1371/journal.pone.0338110 (PMC12810835; doi:10.1371/journal.pone.0338110)
Supplement: S1 Table — Moran’s I in the Autonomous City of Buenos Aires (2013) across Model Configurations and Distance Band Thresholds. (TEX) [file pone.0338110.s003.tex]

\documentclass[varwidth, border=10pt]{standalone}
\usepackage{graphicx}
\usepackage{subcaption}
\usepackage{tabularx}
\usepackage{caption}
\usepackage{multirow}
\usepackage{array}

\newcommand{\ExtraSep}{3pt} % defining your extra separator

\begin{document}

\begin{minipage}{\textwidth}
\centering
\captionof*{table}{\textbf{Table S1.} Moran's I in the Autonomous City of Buenos Aires (2013) across Model Configurations and Distance Band Thresholds.}
\vspace{0.5em}
\begin{tabular}{|ll|llll|}
 \hline    
 &  & \multicolumn{4}{c|}{Distance Band (in meters)} \\  
 \multicolumn{2}{|l|}{\; Variable}  & \multicolumn{1}{c}{\textbf{100}} & \multicolumn{1}{c}{\textbf{500}} & \multicolumn{1}{c}{\textbf{1000}} & \multicolumn{1}{c|}{\textbf{1500}} \\ 
 \hline  
 \multicolumn{2}{|l|}{ Census Tract Average Income} & 0.948 & 0.812 & 0.683 & 0.587 \\
 \multirow{3}{*}{\begin{tabular}{@{}l@{}}Model's\\[\ExtraSep]Predictions\end{tabular}} 
 & Stack 50x50 + 200x200 & 0.931 & 0.748 & 0.628 & 0.532  \\
 & Stack 50x50 + 100x100 & 0.846 & 0.628 & 0.512 & 0.428 \\
 & Unstacked 50x50       & 0.755 & 0.510 & 0.507 & 0.433 \\        
 \hline
\end{tabular}
\end{minipage}

\end{document}
